# Supplementary material for: Gold nanoparticles in the diagnosis and treatment of ovarian and cervical cancers: a comprehensive understanding
Source: Front Oncol. 2025 Sep 12;15:1664340. doi: 10.3389/fonc.2025.1664340 (PMC12463644; doi:10.3389/fonc.2025.1664340)
Supplement: Supplementary file 1 [file Table1.xlsx]

## Sheet: Sheet1
Cancer site	Purpose	Years	Particle size	Shape	Peripheral coating	Targe	Surface functionalization of AuNPs	Synthesis of AuNPs	Drug	Type	Highlights of Study	Cell line	Animal model	Clinical sample	Efficacy	Toxic	Cost	LOD	Linear range	AI	Multifunctional applications	Reference
Crevice	diagnosis	2024	~13nm	NA	NA	miRNA-378	NA	Turkevich	NA	Colorimetric	Employing the CHA signal amplification strategy	HeLa	NA	NA	NA	NA	NA	20.7pM	0.05~0.8nM	NA	NA	31
Crevice	diagnosis	2020	23.4~40nm(Blank); 15~30nm(Control); 250-400nm(Test)	spherical(Blank); Quasi-spherical(Control and Test)	NA	NA	NA	Turkevich	NA	Colorimetric	First use of in situ formed AuNPs as a colorimetric strategy for cervical cancer screening.	NA	NA	Cervical secretion(62)	PPV(87.09%); NPV(90.9%)	NA	NA	NA	NA	NA	NA	33
Crevice	diagnosis	2024	57.7±4.2nm	Quasi-spherical with dendritic shell	NA	HPV16/18 DNA	Electrostatic adsorption	Turkevich	NA	Colorimetric	Employing a smartphone-based assessment of the results	NA	NA	Artificial serum	HPV-16 Recovery rate(60.38%~84.08%); HPV-18 Recovery rate(80.36%~105.58%)	NA	NA	0.05nM; 0.02nM	0.1~0.9nM; 0.1~22.9nM	NA	NA	36
Crevice	diagnosis	2025	21.6±0.1nm	NA	Tween 80; CTAB	HPV16/18 L1	Thiolation	Turkevich	NA	Colorimetric	Capable of detecting clinical cases undetected by PCR	NA	NA	Cervical smear(173)	HPV-16 L1: PPV(14.3%) and NPV(96.2%); HPV-18 L1: PPV(12.5%) and NPV(97.3%)	NA	NA	0.18μg/mL	0.4~2.0μg/mL; 0.2~1.2μg/mL	NA	NA	37
Crevice	diagnosis	2021	~13nm	NA	NA	17 HPV DNA	Thiolation	Turkevich	NA	Colorimetric	The assay time was shortened to 1.5 hours.	NA	NA	Cervical smear(105)	ACC(99.05%)	NA	NA	0.5copies/μL	NA	NA	NA	38
Crevice	diagnosis	2020	317.4±12.3nm	NA	NA	miRNA-21	Thiolation	NA	NA	EC	MoS₂/AuNPs composite-modified electrode and multilayered nanoneedle structure	HeLa; L-O2	NA	Artificial serum	Recovery rate(95%)	NA	NA	38aM	10aM~1uM	NA	NA	41
Crevice	diagnosis	2022	NA	NA	DM-SiO₂	SCCA	Thiolation	Wet Chemical Approach	NA	EC	Bimetallic PtCo nanoframe-modified electrode and dendritic DM-SiO₂@AuPt core–shell nanostructures	NA	NA	Artificial serum	Recovery rate(98.5%~110.0%)	NA	NA	7.33fM	22.22fM~2.67µM	NA	NA	42
Crevice	diagnosis	2024	13.2±2.32nm	spherical	PEI	p16INK4a; P53; Ki67	Thiolation; Electrostatic adsorption	NA	NA	EC	Schematic of label-free sensing with redox reporters (Cd²⁺/DAP/MB);3SPCE array/GO/2D WS₂/PEI-AuNPs/redox probe	NA	NA	Artificial serum	NA	NA	NA	9.38nM; 5.49nM; 0.56nM	0.01~100ng/mL	NA	NA	40
Crevice	diagnosis	2024	~16nm	spherical	Chitosan	α2, 6-sialic acid	Electrostatic adsorption	Turkevich	NA	PEC	ATR-FTIR combined with chemometrics for biosensor-cell interaction signal enhancement.	HPV-16 positive SiHa; HPV-18 positive HeLa; HPV-negative C33A; primary fibroblasts	NA	NA	NA	NA	NA	NA	NA	1	NA	44
Crevice	diagnosis	2025	~75nm	spherical	NA	p16INK4a	Thiolation	Electrodeposition	NA	EC	The Au-rGO material was employed for the first time to detect serum p16INK4a.	NA	NA	Positive serum(10); negative serum(5)	Recovery rate(91.13%~104.43%)	NA	NA	167fg/mL	500fg/mL~100ng/mL	NA	NA	43
Crevice	diagnosis	2022	NA	NA	NA	HPV 16 DNA	NA	NA	NA	EC	Exhibits strong anti-interference capability in human serum	NA	NA	Artificial serum	Recovery rate(95.30%~108.54%)	NA	NA	0.5475 fM	100fM~1000nM	NA	NA	50
Crevice	diagnosis	2020	NA	NA	L-Cysteine	HPV-18 DNA	Thiolation	Procurement	NA	EC	rGO-MWCNT-AuNPs nanocomposite-functionalized SPCEs	NA	NA	Cervical smear	Recovery rate(101.8%~128%)	NA	NA	0.05fM	0.01fM~0.01nM	NA	NA	47
Crevice	diagnosis	2023	16±1nm	spherical	NA	HPV-16 DNA	Thiolation	Turkevich	NA	EC	APTES-modified GCE; CP-AuNPs immobilized via phosphate-amine electrostatic adsorption	NA	NA	Artificial serum	Recovery rate(98.70%~100.53%)	NA	NA	0.1731fM	100fM~10uM	NA	NA	46
Crevice	diagnosis	2021	18.9±1.5nm	NA	ssDNA	HPV-16 E6/E7 mRNA	Thiolation; Covalent bonding	NA	NA	EC	LAMP-amplified mRNA; Streptavidin modification; ssDNA-AuNPs targeting; SA-HRP signal amplification	NA	NA	Cervical smear(20)	ACC(100.0%)	NA	NA	0.08fM	100nM~100uM	NA	NA	48
Crevice	diagnosis	2020	NA	NA	PANI	HPV L1	Electrostatic adsorption	Turkevich	NA	EC	PANI electrode with AuNPs deposition; MY11 degenerate probe	NA	NA	Cervical smear	NA	NA	NA	0.113nM	1~100 pg/μL	NA	NA	51
Crevice	diagnosis	2023	~5nm	NA	TiO₂	HPVs	NA	NA	NA	PEC	Screen-printed photoelectrode array modified with TiO₂@AuNPs	NA	NA	Positive cervical smear(20); negative cervical smear(20)	ACC(97.5%)	NA	NA	0.1copies/μL	0.6~600copies/μL	NA	NA	52
Crevice	diagnosis	2023	9±1.5nm	spherical	NA	HPV-18 DNA	Covalent bonding	Procurement	NA	DEP-EC	SiO₂-micro-IDE substrate; APTES-AuNPs dehydration-condensation modification	NA	NA	Cervical smear(20)	NA	NA	NA	0.529aM	1aM~100fM	NA	NA	49
Crevice	diagnosis	2023	~40nm	spherical	PDA	HPV-16/18 DNA	Electrostatic adsorption	NA	NA	PEC-PThC	CuCo₂S₄-ZnIn₂S₄-S heterojunction interface; Paper-film composite chip	NA	NA	Serum	NA	NA	<1$	0.21pM; 42.92pM	NA	NA	NA	53
Crevice	diagnosis	2024	~15nm	NA	NA	HPV-16	NA	Turkevich	NA	PEC	Using SynSed technology as an alternative method for particle transfer in DFM imaging	NA	NA	Artificial serum	Recovery rate(112%~114.64%)	NA	NA	10fM	0pM~500pM	NA	NA	54
Crevice	diagnosis	2025	~50nm	spherical	Poly(A)15~(T)10	HPV-16	Covalent bonding	rapid in situ synthesis	NA	EC	This is the first dual-colorimetric strategy based on AuNPs for detecting double-stranded HPV-16 viral genome.	NA	NA	Cervical smear	NA	NA	Considered	1.9nM	0.45~6.72nM	NA	NA	45
Crevice	diagnosis	2020	~600nm	double arrow; flower	NA	SCCA; OPN	NA	Turkevich	NA	SERS	Ag-AuNFs bimetallic nanocomposites with arrow-headed tip nanostructures	NA	NA	Serum(150)	Recovery rate(89.45%~107.40%)	NA	NA	191.73fM; 132.97fM	10 pg/mL~9 μg/mL	NA	NA	55
Crevice	diagnosis	2020	~45nm	spine	lipoic acid; ATP; L-Cysteine	B7-H6	Covalent bonding	Turkevich	NA	SERS	Zwitterion-modified stealth sensor with pH-stable spiky AuNPs	NA	NA	Positive serum(9); negative serum(1)	NA	NA	NA	10fM	10fM~10nM	NA	NA	56
Crevice	diagnosis	2021	~20nm	spherical	SiO2	CpG methyltransferase	NA	NA	NA	SERS	Site-selective assembly of AuNP arrays on monolayer SiO₂ arrays yielding Au@SiO₂ array substrates;RCA signal amplification strategy	NA	NA	Serum(150)	NA	NA	NA	0.251mU/mL	0.005~50U/mL	NA	NA	57
Crevice	diagnosis	2022	~20nm	NA	SiO2	SCCA; CEA	NA	NA	NA	SERS	Cubic Ag-Au bimetallic nanoparticles integrated on Au@SiO₂ array substrates;Pump-free flow via capillary pump/hydrophilic-treated channels;Multichannel parallel auto-detection	NA	NA	Positive serum(60); negative serum(30)	NA	NA	NA	10fM; 2fM	1pg/mL~1μg/mL	NA	NA	58
Crevice	diagnosis	2021	70~80nm	flower	PEG	p16;Ki-67	Covalent bonding	Seed-mediated growth	NA	SERS	AuNS@Ag nanoflowers enable 20-min slide detection, bypassing ICC staining.	SiHa; WI-38	NA	Cervical smear	NA	The survival rate of normal cells was over 80%	NA	NA	NA	NA	NA	59
Crevice	diagnosis	2024	~20nm	NA	NA	miRNA21/124/143	NA	Turkevich	NA	SPRi/SERS	SPRi: AuNP-helper probes enhance chip signals; SERS: Triplex Raman reporters hybridize with target miRNAs.	HeLa	NA	NA	SPRi Recovery rate(90.62%~100.24%); SPER Recovery rate(90.0%~92%)	NA	NA	1 fM; 0.8 fM; 1.2 fM	10 fM~100pM	NA	NA	60
Crevice	diagnosis	2020	40~45nm	spherical	NA	NA	NA	Turkevich	NA	SERS	SERS on single cells/spheroids/DNA + chemometrics (PCA/LDA/SVM) for cervical cancer detection; validated by cytology/HPV PCR/UFLC metabolomics.	SiHa	NA	Cervical smear	NA	NA	NA	NA	NA	1	NA	61
Crevice	diagnosis	2023	~80nm	NA	NA	NA	NA	NA	NA	SERS	"Hotspot"-rich 3D plasmonic AuNP-nanomembranes: LLISA-assembled monolayers triple-stacked on ITO; optimized with AI.	H8; HeLa; MCF-7	NA	Positive serum(12); negative serum(5)	NA	NA	NA	NA	NA	1	NA	62
Crevice	diagnosis	2021	~25nm	NA	NA	NA	NA	Turkevich	NA	SERS	A reliable detection protocol was established to obtain highly stable and reproducible serum SERS spectra	NA	NA	Positive serum(12); negative serum(24)	NA	NA	NA	NA	NA	1	NA	63
Crevice	diagnosis	2025	83±6nm	NA	4-MBA; streptavidin	sEV	NA	Turkevich	NA	SERS	Detection of cancerous exosomes using plasmonic AuNPs nanosheets as SERS substrates combined with CD63 nanoflares	HeLa	NA	Positive serum(11); negative serum(8)	Recovery rate(81.5%~106.2%)	NA	NA	4.7 × 10⁵ particles/mL。	1 × 10⁶~2 × 10⁸particles/mL	NA	NA	64
Crevice	diagnosis	2020	5~10nm	NA	RGD; CCYNLS	NA	Electrostatic adsorption; Covalent bonding; Thiolation	One-step synthesis	DOX	DFM	A one-step synthesis method was developed to prepare multifunctional DRN-GNPs within half an hour	HeLa; MCF-7	BALB/c nude mice	NA	NA	Presence of liver damage	NA	NA	NA	NA	1	65
Crevice	diagnosis	2021	50.3±1.1nm	spherical	PEG	NA	Thiolation; Covalent bonding	Microwave-assisted synthesis	DOX	PET	It was the first time that PET was used for tumor imaging of systemically radiolabeled DOX-AuNPs in a xenograft model.	HeLa	BALB/c nude mice	NA	NA	Considered	NA	NA	NA	NA	1	66
Crevice	diagnosis	2022	~5nm	spherical	NA	NA	NA	Hydrothermal synthesis	NA	PAI; CT; MRI	The developed Au-UCNPs-DSPE-PEG2K can serve as a trimodal imaging contrast agent and enable photodynamic therapy.	HeLa	BALB/c nude mice	NA	NA	The survival rate of normal cells was near 90~99%	NA	NA	NA	NA	1	67
Crevice	diagnosis	2022	9.73±2.00nm×32.6±5.0nm	Rod	AgI; FA	NA	Covalent bonding	Seed-mediated growth	NA	DFM	Iodine-induced reconstruction of Au@Ag nanorods into Au@Ag@AgI structures enhances plasmonic red-shifts in resonance scattering and absorption, enabling superior dark-field imaging of FA-targeted cancer cells.	HeLa	NA	NA	NA	Exhibited high toxicity at 0.2 nM	NA	NA	NA	NA	NA	68
Crevice	Treatment	2020	~11nm	spherical	GSH	FA	Thiolation	Brust - Schiffrin	MTX	drug carrier	AuNPs with FA modification; High MTX loading (>98.7% EE); GSH-responsive MTX release	U-87MG; HeLa; A549; PC3; HEK-293	NA	NA	The effect is 10 times stronger than that of free MTX.	The MTT results indicate no toxicity.	NA	NA	NA	NA	NA	69
Crevice	Treatment	2021	50.3±1.1nm	spherical	PEG	NA	Thiolation; Covalent bonding	Microwave-assisted synthesis	DOX	drug carrier	Citraconic anhydride linker enables pH-responsive DOX release in tumor microenvironment	HeLa	BALB/c nude mice	NA	NA	Considered	NA	NA	NA	NA	NA	66
Crevice	Treatment	2025	~20nm	spherical	PTX	NA	Thiolation	One-pot synthesis in situ	PTX	drug carrier	One-pot synthesis using PTX as dual reductant/stabilizer; Eco-friendly process without additional chemicals	SiHa; HT-29	NA	NA	NA	Considered	NA	NA	NA	NA	NA	70
Crevice	Treatment	2021	18.30~21.16nm	NA	AS1411	AS1411	Thiolation	Procurement	Imiquimod	drug carrier	AS1411-mediated selective drug delivery; Enhanced vaginal tissue retention for gynecological cancer therapy	HeLa; HEC-1-A; NHDF; Franz	NA	NA	NA	No toxicity	NA	NA	NA	NA	NA	72
Crevice	Treatment	2024	26.35±2.13nm	spherical	PVP	NA	Thiolation; Covalent bonding	Turkevich	DOX	drug carrier	pH-responsive DOX release; Dose-dependent cytotoxicity in HeLa cells; Synergistic therapeutic platform for ovarian cancer	HeLa	NA	NA	The IC₅₀ was 14.6 μM, lower than that of free DOX at 24.8 μM.	A dose-dependent toxicity was observed.	NA	NA	NA	NA	NA	73
Crevice	Treatment	2023	12~14nm	spherical	Girate;Gallate	NA	NA	Wet Chemical Approach	NA	suicidality	AuNPs induce cell cycle arrest and DNA damage in cancer cells	HeLa; BHK	NA	NA	NA	The MTT and comet assay results demonstrate low cytotoxicity toward normal cells	NA	NA	NA	NA	NA	74
Crevice	Treatment	2020	~9.4nm	spherical	NA	NA	NA	Green Synthesis	NA	suicidality	The synthesis of AuNPs from bitter melon was reported for the first time	HUVEC; IMR-90; MCF-7; HeLa; A549	NA	NA	NA	Considered	NA	NA	NA	NA	NA	75
Crevice	Treatment	2022	~12nm	spherical	NA	NA	NA	Green Synthesis	NA	suicidality	Provides new insights and potential strategies for targeted therapy of glutamine-addicted cancers	HeLa	NA	NA	NA	Considered	NA	NA	NA	NA	NA	76
Crevice	Treatment	2019	42nm; 83nm; 111nm	spherical	PEG	NA	NA	Wet Chemical Approach	NA	suicidality	AuNPs with specific particle sizes can serve as suitable nanobarriers to induce cell cycle arrest	HeLa	NA	NA	NA	Considered	NA	NA	NA	NA	NA	78
Crevice	Treatment	2024	~25.5nm	NA	Tween 20	NA	NA	Turkevich	NA	suicidality	The effects of AuNPs on the viability and antioxidant capacity of HeLa cells were investigated	HeLa	NA	NA	The IC₅₀ was 113μg/mL	Considered	NA	NA	NA	NA	NA	77
Crevice	Treatment	2020	32*110nm	Rod	SiO2	NA	Thiolation; Covalent bonding	Seedless Synthesis	NA	PTT	Comprehensive utilization of the diagnostic and therapeutic potential of AuNPs across multiple platforms	HeLa; B9C2	female Kunming mice	NA	The cancer cell killing efficacy under 808 nm wavelength irradiation exceeded 77%	The cytotoxicity was limited, hemolysis rate was low, and there was no significant toxicity to major organs. Overall, systemic side effects were relatively minimal	NA	NA	NA	NA	1	79
Crevice	Treatment	2022	~7nm	spherical	MH	FA	Thiolation	Wet Chemical Approach	NA	PDT	Comprehensive utilization of the diagnostic and therapeutic potential of AuNPs across multiple platforms	HeLa	NA	NA	Irradiation for 1 minute (wavelength 630 nm, concentration 5 μg/mL) resulted in a significant decrease in cell viability by approximately 90%	Considered	NA	NA	NA	NA	NA	80
Crevice	Treatment	2015	54.6±7.11nm	spherical	PEG	EGFR	Thiolation	Turkevich	NA	radiosensitization	The enhancement of radiosensitivity in cervical cancer cells by anti-EGFR/HGNs under megavoltage radiation energy was validated, providing a new strategy for radiotherapy of cervical cancer	HeLa	NA	NA	NA	Considered	NA	NA	NA	NA	1	82
Crevice	Treatment	2020	~40nm	spherical; Rod	NA	NA	NA	Procurement	NA	radiosensitization	The radiosensitizing effects of spherical AuNPs and AuNRs on HeLa cells under megavolt X-ray irradiation were compared for the first time	HeLa	NA	NA	At a concentration of 15 µg/mL, cell viability was 40% after AuNPs treatment and 22% after AuNRs treatment	Considered	NA	NA	NA	NA	NA	83
Crevice	Treatment	2023	29.8±2.8nm	spherical; cube	PEG	NA	Thiolation	Turkevich	NA	radiosensitization	The effect of shape modification of AuNPs from spherical to cubic on dose enhancement, while maintaining constant volume, was investigated for the first time using Monte Carlo simulations	C-33a	NA	NA	At 6 MV and 18 MV, electron dose near gold nanocubes within 1.1 μm was 23.1% and 18.5% higher than near gold nanospheres. The dose enhancement factor (DEF) in a 1 μm³ volume was higher at 6 MV than 18 MV, with nanocubes showing greater DEF than nanospheres.	Considered	NA	NA	NA	NA	NA	84
Ovary	diagnosis	2019	~40nm	NA	L-Cysteine	AFP； MUC16	Thiolation	Procurement	NA	Colorimetric	Developed a novel paper-based spot test immunoassay method	NA	NA	Artificial serum	AFP Recovery rate(95.52%~100.45%); MUC16 Recovery rate(94.18%~97.29%)	NA	NA	1.054ng/mL; 0.413ng/mL	0.1~100ng/mL; 0.1~10 ng/mL	NA	NA	85
Ovary	diagnosis	2022	~10nm	NA	OLM	HE4	Thiolation; Covalent bonding	Turkevich	NA	Colorimetric	For the first time, MF nanofibers (MF NFs) with high specific surface area, high porosity, abundant active binding sites, and stable structure were used as templates to directly anchor AuNPs in an organic phase	NA	NA	NA	NA	NA	NA	50pM	50pM~1000pM	NA	NA	86
Ovary	diagnosis	2023	NA	NA	NA	CA125;HE4	NA	NA	NA	ECL	Cu single-atom/AuNPs modified electrode	NA	NA	Artificial serum	CA125 Recovery rate(92.6%~113.9%); HE4 Recovery rate(101.6%~115.8%)	NA	NA	0.37 pg/mL;1.58 pg/mL	0.005~500 ng/mL	NA	NA	91
Ovary	diagnosis	2020	~14nm	NA	PAMAM	CA125	Thiolation; Covalent bonding	One-step synthesis	NA	ECS	PAMAM/AuNPs and 3D rGO-MWCNTs modified electrode;Succinic anhydride-modified chitosan	NA	NA	Artificial serum	Recovery rate(81%~102%)	NA	NA	6 μU/mL	0.0005~75 U/mL	NA	NA	92
Ovary	diagnosis	2020	~15nm	NA	NA	CA125	Thiolation	Wet Chemical Approach	NA	PEC	In-situ grown AuNPs/GaN Schottky junction via H₂O₂ etching;AuNPs size-controlled Fermi level/charge transfer efficiency	NA	NA	Serum(4)	Recovery rate(86.01%~90.09%)	NA	NA	0.3 U/ml	1~100 U/mL	NA	NA	93
Ovary	diagnosis	2020	~13nm	NA	NA	CA125;CEA	NA	Wet Chemical Approach	NA	PEC	Target-aptamer binding modulated AuNPs aggregation for fluorescence on/off;	NA	NA	Serum(4)	Recovery rate(98%~104%)	NA	NA	0.015 U/mL;7.5 pg/mL	0.01~2.0 U/mL;0.01~0.9 ng/mL	NA	NA	94
Ovary	diagnosis	2021	~13nm	NA	NA	CA125	Thiolation	Turkevich	NA	PEC	Dual-signal detection: DLS particle size and fluorescence;	NA	NA	Serum(2)	Recovery rate(96.9%~106%)	NA	NA	1.1 fg/mL	5 fg/mL~50 ng/mL	NA	NA	89
Ovary	diagnosis	2023	NA	NA	NA	CA125	Thiolation; Covalent bonding	Electrodeposition	NA	ECS	Microporous carbon modified SPCE;Smartphone-based NFC signal acquisition;	NA	NA	Serum(6)	Recovery rate(93.0%~106.6%)	NA	NA	0.4 U/mL	0.5~50.0 U/mL	NA	NA	90
Ovary	diagnosis	2024	~4.5nm	NA	NA	CA125	NA	Turkevich	NA	ECL	TDN-enhanced TMSD with AuNPs/Ru/ZIF-MOF signal probes;	NA	NA	Serum(4)	ACC(100%); Recovery rate(98.0%~102.1%)	NA	NA	0.006 pg/mL	0.01 pg/mL~10 ng/mL	NA	NA	95
Ovary	diagnosis	2024	122±11nm	NA	NA	CA125	Thiolation	Electrodeposition	NA	ECS	AuNPs modified FTO electrode;Oligonucleotide recognition elements (antibody-free);	NA	NA	Serum(3)	ACC(98%)	NA	NA	2.6 U/mL	10~800 U/mL	NA	NA	96
Ovary	diagnosis	2024	NA	NA	NA	CA125	NA	NA	NA	ECS	MXene-GQD/AuNPs modified electrode	NA	NA	Artificial serum	Recovery rate(98.1%~105%)	NA	NA	0.075 nU/mL	0.1 μU/mL~1 U/mL	NA	NA	88
Ovary	diagnosis	2023	NA	NA	NA	CA125;HE4	Thiolation; Covalent bonding	NA	NA	ECS	AuNPs/RGO/PTH-modified DSPCE electrode	NA	NA	Artificial serum	Recovery rate(94.82%~104.84%)	NA	NA	0.069 pg/mL; 0.058 pg/mL	1~100 pg/mL	NA	NA	97
Ovary	diagnosis	2024	~70nm	NA	NA	CA125	NA	Electrodeposition	NA	ECS	AuNPs and DES-synthesized PTB co-modified SPCE	NA	NA	Artificial serum	Recovery rate(101.07%~104.65%)	NA	NA	1.20 pg/mL	5~100 pg/mL	NA	NA	98
Ovary	diagnosis	2025	NA	NA	NA	CA125	NA	Turkevich	NA	ECS	Electrodes modified with MOF@AuNPs-based nanocomposites	NA	NA	Serum	NA	NA	NA	7.185nU/mL	10~70nU/mL	NA	NA	87
Ovary	diagnosis	2025	NA	NA	NA	CA125	Thiolation; Electrostatic adsorption	Turkevich	NA	ECS	Two biocompatible 2D COFs (EP-TD-COF and AuNPs@COFBTT-DGMH) effectively preserved antibody activity and provided a favorable microenvironment, synergistically enhancing the stability and sensitivity of the immunosensor	NA	NA	Artificial serum	Recovery rate(98.60%~102.7%)	NA	NA	0.089mU/mL	0.00027~100U/mL	NA	NA	99
Ovary	diagnosis	2025	~54.61nm	spherical	NA	CA125	NA	Turkevich	NA	ECS	The hybrid nanostructure of α-MnO₂ nanorods and AuNPs enhanced conductivity and sensitivity	NA	NA	Serum	NA	NA	NA	9.82ng/mL	10~70ng/mL	NA	NA	100
Ovary	diagnosis	2024	NA	NA	NA	CA125	NA	Turkevich	NA	ECS	CuCo-ONSs@AuNPs nanocomposite-modified electrode		NA	Serum(6)	Recovery rate(94.16%~103.33%)	NA	NA	39nU/mL	0.1μU/mL~1mU/mL	NA	NA	101
Ovary	diagnosis	2021	~339.06nm	spherical; flower	luminol	SKOV3ip	Thiolation	Electrodeposition	NA	ECL	Using PS-specific peptides to replace common PS recognition elements	SKOV3ip; HMrSV5	NA	Artificial serum	NA	NA	NA	39particles/μL	1.0×10²~1.0×10⁷particles/μL	NA	NA	106
Ovary	diagnosis	2024	NA	NA	NA	HE4	NA	NA	NA	ECS	A signal-on electrochemical immunosensor platform based on TiMOF-KB@AuNP and PB was developed for rapid and convenient detection of HE4	SKOV3ip; HMrSV6	NA	Artificial serum	Recovery rate(97.10%~114.07%)	NA	NA	0.02ng/mL	0.1~80ng/mL	NA	NA	94
Ovary	diagnosis	2023	NA	NA	L-Cysteine	CA125; sEV	Thiolation	Turkevich	NA	SERS	A biosensor capable of simultaneously interacting with sEV and CDDP was developed, enabling the simultaneous quantification of sEV and CDDP using SERS, thereby overcoming the heterogeneity and protein interference issues in SERS analysis of sEV	HGS; TOV3041G; TOV3133; OV90; A2780s; A2780cp	NA	Positive serum(99); negative serum(20)	NA	NA	NA	NA	NA	NA	NA	102
Ovary	diagnosis	2024	~2nm	NA	NA	spiked LRG - 1	NA	Turkevich	NA	ECS	Compared to traditional pore-opening analysis, it enables longer detection times for individual peptides and exhibits improved discrimination capability	NA	NA	Urine	ACC(95%)	NA	NA	NA	NA	NA	NA	108
Ovary	diagnosis	2015	NA	NA	NA	NA	Thiolation; Electrostatic adsorption	NA	NA	ECS	Using data from a single sensor alone, it is possible to distinguish between control subjects and ovarian cancer patients based on exhaled breath with an accuracy of 82%, unaffected by major confounding factors such as tobacco use and comorbidities	NA	NA	Exhaled breath(43)	ACC(81.8%)	NA	NA	NA	NA	NA	NA	110
Ovary	diagnosis	2021	~10nm	NA	Tween 80; FA	NA	Thiolation	Turkevich	NA	SPECT	First review on hydrophobic carbon-chain functionalized AuNPs for biomedical imaging formulations	KB	SCID mice(16)	NA	Significant effect.	Considered	NA	NA	NA	NA	NA	111
Ovary	diagnosis	2021	~40nm	NA	NA	NA	NA	Wet Chemical Approach	NA	MRI	Multifunctional GO-SPIO-Au nanoflakes integrate MRI, photothermal therapy and radiosensitization.	NA	CT26	NA	Significant effect.	No toxicity	NA	NA	NA	NA	1	112
Ovary	diagnosis	2023	~18nm	spherical; cube	PEG; LHRH	NA	Thiolation	Turkevich	NA	MARS SPCCT	LHRH-conjugated AuNPs demonstrated as contrast agents for spectral photon-counting CT (SPCCT).	SKOV3; OVCAR5; ID8	mice	NA	NA	No toxicity	NA	NA	NA	NA	NA	113
Ovary	diagnosis	2020	NA	NA	FA	NA	NA	NA	NA	Fluorescence imaging	NA	NA	NA	NA	NA	NA	NA	NA	NA	NA	NA	114
Ovary	diagnosis	2020	~30nm	NA	PAH; FA	NA	Thiolation; Covalent bonding	Procurement	NA	SERS Imaging	Simultaneous quantitative imaging of multiple cancer biomarkers in cells/tissues surpasses histology.	KB; PC-3; HeLa	NA	Ovarian tissue(2); breast tissue(1)	Significant effect.	NA	NA	NA	NA	NA	NA	116
Ovary	diagnosis	2021	NA	NA	NA	NA	NA	NA	NA	SERS Imaging	Large-area SERS (L-SERS) detects polysulfides in cryopreserved human tissues predicting ovarian cancer cisplatin resistance.	OVISAHO; OVTOKO; KURAMOCHI; RMUG-S; TYK-nu Cp-r; TYK-nu; ES-2; OVACAR-3; OVISE	BALB/c nude mice(25)	Ovarian tissue(186)	NA	NA	NA	NA	NA	NA	NA	117
Ovary	Treatment	2021	~10nm	Quasi-spherical	SORT	NA	Covalent bonding	Turkevich	DTX	drug carrier	Plasmonic photothermal therapy (PPTT) enables pH-triggered controlled release of docetaxel by disrupting halloysite nanotube (HNT) interlayer hydrogen bonds via Au nanoparticle-mediated photothermal effects	caov-4; 3T3	NA	NA	Significant effect.	The MTT results indicate low toxicity in 3T3	NA	NA	NA	NA	1	115
Ovary	Treatment	2020	~13nm	NA	NA	NA	Thiolation; Covalent bonding	NA	CALNN;Linalool	drug carrier	GSH-capped linalool delivery; CALNN peptide conjugation; Caspase-8/p53 activation & NF-κB inhibition	SKOV-3	NA	NA	NA	Considered	NA	NA	NA	NA	NA	120
Ovary	Treatment	2023	~40nm	NA	NA	NA	Thiolation	Turkevich	NDC - 1;NDC - 2	drug carrier	Thiol-Au conjugated naproxen derivatives; Simple high-loading platform; 5× lower IC<sub>50</sub> vs free drugs	OVCAR3	NA	NA	Significant effect.	Considered	NA	NA	NA	NA	NA	121
Ovary	Treatment	2020	~13nm	NA	DNA	NA	Thiolation	Turkevich	DOX	drug carrier	DNA-hybridized Dox loading; pH-responsive release; 2.5× greater in vivo suppression vs free Dox	SKOV3; HEYA8; A2780	BALB/c nude mice	NA	Significant effect.	Considered	NA	NA	NA	NA	NA	118
Ovary	Treatment	2020	~20nm	spherical	NA	NA	NA	Procurement	auroliposome	drug carrier	AuNP-embedded siRNA liposomes; Caveolae-mediated uptake enhancement; PDX model efficacy	CP20; OV90; OVCAR4	NA	Ovarian tissue(5)	NA	No toxicity	NA	NA	NA	NA	NA	119
Ovary	Treatment	2022	12±2 nm	spherical	PEG; FSH33	FSH33	Thiolation	Turkevich	miR - 145	drug carrier	FSH receptor-targeted delivery via FSH33 peptide	HeLa; A2780; SKOV3; EA.hy926	NA	NA	NA	Considered	NA	NA	NA	NA	NA	122
Ovary	Treatment	2022	~30nm	spherical	PLL	GSH	Electrostatic adsorption; Covalent bonding; Thiolation	Turkevich	PTX	drug carrier	Multimodal imaging (PA/FL/CT); pH-responsive PTX release; Photothermal-enhanced delivery	A549	mice	NA	NA	Considered	NA	NA	NA	NA	1	123
Ovary	Treatment	2021	~10nm	Quasi-spherical	NA	SORT	NA	Turkevich	DTX	drug carrier	HNT/AuNP/SORT antibody integration; PPTT/pH-triggered release (44°C activation); Selective cancer killing	NIH3T3; Caov4	NA	NA	Significant effect.	The MTT results indicate low toxicity in 3T3	NA	NA	NA	NA	1	115
Ovary	Treatment	2022	10~15nm	NA	PVA	SORT	NA	Turkevich	TXT	drug carrier	Ca(OH)2 tumor-penetration pretreatment; Magnetic/PPTT/CT multifunctional system; 89% growth inhibition	Caov4; NIH3T3	mice	NA	Significant effect.	The MTT results indicate low toxicity in 3T3	NA	NA	NA	NA	1	28
Ovary	Treatment	2021	60±5nm*30±3nm	peanut-shaped	CSA-131	NA	Thiolation; Covalent bonding	Seed-mediated growth	CSA-131	drug carrier	Peanut-shaped AuNP delivery of ceragenin; Systemic administration potential	SKOV-3	BALB/c nude mice	NA	Significant effect.	No toxicity	NA	NA	NA	NA	NA	124
Ovary	Treatment	2019	~19nm	NA	NA	NA	Thiolation; Covalent bonding	Green Synthesis	TfQ	drug carrier	Theaflavin-mediated synthesis/stabilization; Low hemolytic nanocomposite	PA-1	NA	NA	Significant effect.	No toxicity	NA	NA	NA	NA	NA	125
Ovary	Treatment	2025	~10nm	NA	3MPS; DEA	EPR	Thiolation	Turkevich	TZ; miR-200c	drug carrier	First integration of miR-200c with AuNPs-TZ nanocomplexes demonstrated.	SKOV-3	NA	NA	Significant effect.	Considered	NA	NA	NA	NA	NA	126
Ovary	Treatment	2025	~45nm	Quasi-spherical with dendritic shell	Hapt; L-Cysteine	NA	Thiolation; Covalent bonding	Procurement	NA	suicidality	Long-branched gold nanostars significantly reduce protein corona shielding.	SKOV-3; MCF-7	NA	NA	Significant effect.	Considered	NA	NA	NA	NA	NA	139
Ovary	Treatment	2022	~100nm	Rod	NA	NA	NA	Turkevich	Cis	suicidality	Gold nanocones enabled ultrasound-cisplatin co-therapy overcoming chemoresistance.	A2780	NA	NA	Significant effect.	NA	NA	NA	NA	NA	NA	129
Ovary	Treatment	2022	~20nm	spherical	NA	NA	NA	Turkevich	NA	suicidality	AuNPs suppress ovarian tumors by disrupting IGFBP2 autoregulation.	CP20; OV90; OVCAR4	NOD/SCID; BALB/c	NA	Significant effect.	No toxicity	NA	NA	NA	NA	NA	119
Ovary	Treatment	2022	~20nm	spherical	NA	NA	NA	Turkevich	NA	suicidality	GNPs inhibit cancer invasiveness via cytokine/MAPK/PI3K-AKT suppression, EMT reversal, and CAF recruitment blockade.	A2780-CP20; OV90; SKOV3; OVCAR5; OVCAR4; TAF18; TAF19; HMEC; HUVEC	BALB/c nude mice	NA	Significant effect.	No toxicity	NA	NA	NA	NA	NA	132
Ovary	Treatment	2021	~20nm	spherical	NA	NA	NA	Turkevich	NA	suicidality	20nm GNPs inhibit OC/TME-mediated CAF activation.	CP20; OV90; OVCAR4; TAF18; TAF19; HUVEC; HMEC	NA	NA	NA	NA	NA	NA	NA	NA	NA	133
Ovary	Treatment	2025	~3nm	spherical	NA	NA	NA	Turkevich	NA	suicidality	Disulfidptosis/ferroptosis co-induction achieved by SLC7A11/GSH/GPX4 axis modulation.	SKOV3; IOSE-80	BALB/c nude mice	NA	Significant effect.	Hemolysis assay indicated low toxicity	NA	NA	NA	NA	NA	135
Ovary	Treatment	2023	15.1±3.7nm	spherical	NA	NA	NA	Turkevich	NA	suicidality	Satureja rechingeri extract (89% carvacrol) facilitated AuNPs synthesis with anticancer efficacy.	A2780CP; HFF	NA	NA	NA	Considered	NA	NA	NA	NA	NA	137
Ovary	Treatment	2021	60.00±4.24nm*30±3.49nm	peanut-shaped	CTAB	NA	NA	Turkevich	NA	suicidality	First study shows peanut-shaped AuNPs exhibit ng/mL-level anticancer activity surpassing spherical AuNPs and conventional inhibitors.	SKOV-3	NA	NA	Significant effect.	Low toxicity	NA	NA	NA	NA	NA	124
Ovary	Treatment	2022	~6nm	NA	MMP-2; RGD	NA	Thiolation	Turkevich	DTX	PTT	MMP-2 cleaves RHMH18@AuD NPs into RGD-HSA@Au and His@DTX NPs for spatially cooperative chemo-phototherapy	A2780	mice	NA	Significant effect.	Low toxicity	NA	NA	NA	NA	1	141
Ovary	Treatment	2020	~14nm	NA	PEG	NA	Thiolation	Turkevich	NA	PTT	andwich-structured rGO-AuNP platform enables enhanced photothermal/photoacoustic theranostics	SKOV-3	NA	NA	Significant effect.	Taking metabolism into consideration.	NA	NA	NA	NA	1	142
Ovary	Treatment	2021	~500nm	spherical	SiO2	NA	Thiolation	Turkevich	DOX	PTT	aAuYS-mediated photothermal therapy synergizes with doxorubicin against chemoresistant ovarian cancer in vitro/in vivo	A2780	BALB/c nude mice	NA	Significant effect.	The MTT results indicate low toxicity	NA	NA	NA	NA	NA	143
Ovary	Treatment	2025	70±7.1nm	spherical	SiO2	NA	NA	Turkevich	Cur	PTT	Cur-AuNShs mediate NIR-triggered thermotherapy overcoming chemotherapy resistance in ovarian cancer	SKOV-3	NA	NA	Significant effect.	The MTT results indicate low toxicity	NA	NA	NA	NA	NA	144
Ovary	Treatment	2024	~1.6nm	spherical	GSH	NA	Thiolation	Turkevich	NA	PTT	Ultrasmall nanoplatform integrates FL/CT dual-mode imaging with phototherapy for early ovarian cancer diagnosis and surgical navigation	L929; SKOV3; ID8	NA	NA	Significant effect.	The MTT results indicate low toxicity	NA	NA	NA	NA	NA	146
Ovary	Treatment	2023	6.1±5.3nm	Rod	NA	NA	Thiolation	Turkevich	THPP	PTT	Microfluidic-synthesized Au@MSN-Ter/THPP@CM@GelMA/CAT nano-microgels enhance photodynamic therapy via catalytic amplification	SKOV3; OVCAR3; NHDF	mice	NA	Significant effect.	Low toxicity	NA	NA	NA	NA	NA	147
Ovary	Treatment	2025	34.72±0.22nm	spherical	PEG	NA	Covalent bonding	Turkevich	emtansine	radiosensitization	Novel 198AuNP-T-DM1 radioconjugate releases chemotherapeutics at targets enabling synergistic chemo-radiotherapy, distinct from fixed-drug nanocarriers	SKOV-3; MDA-MB-231	NA	NA	Significant effect.	Considered	NA	NA	NA	NA	NA	149
Ovary	Treatment	2025	~20nm	spherical	NA	NA	Thiolation	Procurement	DOX	drug carrier	QbD-guided functionalization yielded pH/NIR-responsive AuNPs-L-Dox nanoplatform for selective tumor drug release with reduced systemic toxicity	SKOV-3	NA	NA	NA	Low toxicity	NA	NA	NA	NA	NA	127
